# Supplementary material for: Immune-Boosting Potentiating Properties of Brassica nigra Hydroalcoholic Extract in Cyclophosphamide-Induced Immunosuppression in Rats
Source: Foods. 2023 Oct 3;12(19):3652. doi: 10.3390/foods12193652 (PMC10572729; doi:10.3390/foods12193652)
Supplement: Supplementary file 1 [file foods-12-03652-s001.zip]

Archive with 1 entries (1 files):
- foods-2576709-supplementary.pdf
